# Supplementary material for: Distinct Cerebrospinal Fluid Lipid Signature in Patients with Subarachnoid Hemorrhage-Induced Hydrocephalus
Source: Biomedicines. 2023 Aug 23;11(9):2360. doi: 10.3390/biomedicines11092360 (PMC10525923; doi:10.3390/biomedicines11092360)
Supplement: Supplementary file 1 [file biomedicines-11-02360-s001.zip]

Archive with 1 entries (1 files):
- biomedicines-2576643-supplementary.pdf
